# Supplementary material for: Testing candidate genes linked to corolla shape variation of a pollinator shift in Rhytidophyllum (Gesneriaceae)
Source: PLoS One. 2022 Jul 19;17(7):e0267540. doi: 10.1371/journal.pone.0267540 (PMC9295946; doi:10.1371/journal.pone.0267540)
Supplement: S1 File — (XLSX) [file pone.0267540.s004.xlsx]

## Sheet: Table S1
S1 Table. Candidate genes found by the comparative transcriptomic approach
Protein name	Species of origin	Molecular function & biological process*	R. auriculatum transcriptome's sequence	R. rupincola transcriptome's sequence	Principal related GO-terms
HUA1	Arabidopsis thaliana	functions in floral reproductive organ identity by binding AGAMOUS pre mRNA and promoting its processing	Acomp14014_c0_seq1	Rcomp26796_c2_seq1	DNA binding: GO:0003677; flower development: GO:0009908; mRNA binding: GO:0003723
ERECT	Arabidopsis thaliana	Regulates inflorescence, stomatal patterning, flowering time…	Acomp27458_c0_seq1	Rcomp418135_c0_seq1	regulation of plant organ morphogenesis: GO:1905421; inflorescence morphogenesis: GO:0048281
NAC29.1	Arabidopsis thaliana	Transcrition factor involved in senescence and floral homeotic genes expression	Acomp9950_c0_seq1	Rcomp18776_c0_seq1	flower development: GO:0009908; multidimensional cell growth: GO:0009825
DIV	Antirrhinum majus	Involved in the dorsoventral asymetry of flowers	Acomp16963_c0_seq1	Rcomp173041_c0_seq1	DNA binding: GO:0003677; determination of dorsal/ventral asymmetry: GO:0048262; flower development: GO:0009908
EXS	Arabidopsis thaliana	Embryonic development. Expressed in young pollen grains	Acomp89250_c0_seq1	Rcomp44987_c0_seq1	microsporogenesis: GO:0009556; anther wall tapetum cell fate specification: GO:0010234; protein binding: GO:0005515
PER53	Arabidopsis thaliana	Response to environmental stresses, biosynthesis and degradation of lignin, auxin catabolism …	Acomp15789_c0_seq1	Rcomp27743_c5_seq1	peroxidase activity: GO:0004601; response to oxidative stress: GO:0006979; flower development: GO:0009908
NAC54	Arabidopsis thaliana	Expressed in inflorescence stems, flowers, floral buds	Acomp19788_c0_seq1	Rcomp31628_c0_seq1	flower development: GO:0009908; formation of plant organ boundary: GO:0090691; meristem initiation: GO:0010014

## Sheet: Table S2
S2 Table. Candidate genes found by the literature approach
Gene name	Specie of origin	Database	Transcriptome sequences	e-value	A-R Alignement (% identity)	Reciprocal BLAST in GenBank (% identity, rank)	Candidates? If not, reason
GRXC7	Arabidopsis thaliana	UniProt Q96305 (protein)	Rcomp10503_c0_seq1	3.05e-34	0.98	60,3%, 3rd	GRXC7.1
			Acomp25261_c0_seq1	4.04e-36
			Rcomp13074_c0_seq1	8.65e-34	0.991	64,7%, 3rd	GRXC7.2
			Acomp8310_c0_seq1	8.77e-34
BPE (BIG PETAL)	Arabidopsis thaliana	UniProt Q0JXE7 (protein)	Rcomp31775_c0_seq1	8.37e-50	14.6% (on 5686pb)	-	No homologous transcripts between parents
			Acomp25477_c8_seq1	2.95e-42
LNG1 (LONGIFOLIA1)	Arabidopsis thaliana	UniProt Q9LF24 (nucleotide)	Rcomp28539_c0_seq1	1.68e-11	-	-	No transcript correspondance
			Acomp28333_c0_seq1	1.69e-11
PTL (PETAL LOSS)	Arabidopsis thaliana	UniProt Q9LZS0 (protein)	Rcomp21777_c0_seq1	8.74e-95	0.989	48,5% identity, 1st	PTL
			Acomp13695_c0_seq1	4.87e-95		48,5% identity, 1st
WOX6	Arabidopsis thaliana	UniProt Q9ZVF5 (protein)	Rcomp29130_c0_seq1	7.52e-22	0.412	-	Alignements and Reciprocal BLAST
			Acomp23552_c0_seq1	1.4e-21		52,3% identity, 75th
DEFA (DEFICIENS)	Antirrhinum majus	UniProt (ENA) P23706 (ARNm)	Rcomp23929_c0_seq1	0 (MegaBLAST)	0.987	90,1%, 1st	DEF
			Acomp20203_c1_seq1	0		-
GLOB (GLOBOSA)	Antirrhinum majus	UniProt Q03378 (protein)	Rcomp26896_c0_seq1	7.96e-78	0.985	91,3%, 1st	GLOB
			Acomp25644_c2_seq1	7.82e-43		92,9%, 1st
DIV1 (DIVARICATA)	Bournea leiophylla	GenBank EF211118.1 (ARNm)	Rcomp26477_c0_seq1	2.85e-105	0.986	83%, 1st	DIV1
			Acomp13547_c0_seq1	1.78e-110		-
DIV (DIVARICATA)	Mimulus guttatus	Phytozome Migut. N00823.1 (nucleotide)	Rcomp24015_c0_seq1	7.81e-28	0.987	UniProt: 57,9%- 1st	DIV.2
			Acomp17835_c1_seq1	7.88e-28		-
DICH (DICHOTOMA)	Antirrhinum majus	UniProt Q9SNW8 (protein)	Rcomp9253_c0_seq1	1.54e-65	0.828	54,0%,1st. CYCLOIDEA 2nd with 51,0%	Transcripts sequences already tested for CYCLOIDEA. No other correspondance
			Acomp35009_c0_seq1	4.12e-69		54,9%, 1st. CYCLOIDEA 2nd with 51,1%
LIPLESS1	Antirrhinum majus	GenBank AY223518.1 (ARNm)	Rcomp29144_c0_seq1	2.78e-110	31,4%	-	No homologous transcripts between parents
			Acomp22894_c1_seq1	8.58e-69
MYB16	Arabidopsis thaliana	UniProt (ENA) Q9LXF1 (ARNm)	Rcomp14140_c0_seq1	8.63e-72	0.947	49,3%, 2nd. MYB106 1st with 51,0%	MYB16
			Acomp19222_c0_seq1	2.05e-73		50,1%, 2nd. MYB106 1st with 51,3%
NAC29.3	Arabidopsis thaliana	UniProt O49255 (protein)	Rcomp12999_c0_seq1	1.07e-81	0.987	62,4%, 1st	NAC29.3
			Acomp13331_c2_seq1	2.64e-88		-
PHAN (PHANTASTICA)	Antirrhinum majus	GenBank AJ005586.1 (ARNm)	Rcomp32095_c3_seq1	0	0.993	GB: 95%, 1st	PHAN
			Acomp17998_c0_seq1	0		-
RAD (RADIALIS)	Bournea leiophylla	GenBank EF207557.1 (ARNm)	Rcomp13434_c0_seq1	1.49e-46	0.941	UP: 85,7%, 1st	RAD.2
			Acomp9729_c1_seq1	4.13e-54		77,4%, 1st
CUC1 (CUP-SHAPED COTYLEDON1)	Arabidopsis thaliana	GenBank NM_112380.3	Acomp19340_c0_seq1	1.99e-87	0.988	CUC2-like 1st with 81.82%. CUC1 24th with 73.71%	CUC1
			Rcomp21929_c0_seq1	1.62e-88		-
CUC2 (CUP-SHAPED COTYLEDON2)	Arabidopsis thaliana	GenBank CP002688.1	Acomp14872_c0_seq1	1.49e-66	0.934	86.36%, 1st	CUC2
			Rcomp28525_c1_seq1	4.23e-67		-
RBE (RABBIT EARS)	Arabidopsis thaliana	UniProt (ENA) Q9LHS9 (nucleotide)	Rcomp23422_c0_seq1	1.11e-13	0.161	-	No transcript correspondance
			Acomp6385_c0_seq1	5.08e-18
SPEAR3	Arabidopsis thaliana	Uniprot (ENA) Q6IDB0 (nucleotide)	Rcomp1315_c0_seq1	1.1e-11	27,0%	-	No transcript correspondance
			Acomp21978_c1_seq1	0.00155
JAG (JAGGED)	Arabidopsis thaliana	GenBank AY465924.1	Rcomp27712_c0_seq1	2.48e-39	0.741	JAGGED-like 1st with 76.37%	JAG
			Acomp19296_c0_seq1	1.48e-29		JAGGED-like 1st with 75.24%
CIN (CINCINNATA)	Antirrhinum majus	Genbank AY205603.1	Acomp398927_c0_seq1	0 from Rcomp30590_c0_seq1	0.973	No significant homology (too short, 362Kb)	CIN
			Rcomp30590_c0_seq1	0		CIN2B 6th with 83%, 5 upper ranks are TCP4
CIN1 (CINCINNATA1)	Petrocosmea sinensis	GenBank KT596759.1	Acomp22951_c0_seq1	2.53e-25	0.98	TCP4-like, 2nd with 75%	CIN1
			Rcomp25707_c0_seq1	5.9e-27		TCP4-like, 1st with 80%
CIN2A (CINCINNATA 2A)	Petrocosmea sinensis	GenBank KT596760.1	Acomp18826_c0_seq1	2.37e-36	0.973	TCP4-like 1st, with 79.5%	CIN2A
			Rcomp25859_c0_seq1	6.72e-37		TCP4-like 1st, with 79.5%
CYC1C (CYCLOIDEA 1C)	Petrocosmea sinensis	GenBank KT596755.1	Acomp20142_c0_seq1 Acomp20142_c1_seq1	2.03e-36	0.985	GCYC 1st with 71%, CYC2B 2nd with 70.5%	CYC1C
			Rcomp26544_c0_seq1	2.45e-35		-
CYC1C (CYCLOIDEA 1C)	Primulina heterotricha	GenBank JX020500.1	Same as for P. sinensis		-	-	No other corresponding transcript
CYC1D (CYCLOIDEA 1D)	Petrocosmea sinensis	GenBank KT596756.1	Acomp58129_c0_seq1	1.88e-18	0.988	CYCLOIDEA 1st with 71%, CYC1D 2nd with 70.75%	CYC1D
			Rcomp55452_c0_seq1	1.86e-18		-
Auxin inducible protein IAA3	Antirrhinum majus	GenBank JQ824117.1	Acomp25578_c0_seq1	2.45e-31	0.954	IAA4-like 8th with 74.4%, upper ranks are 22D, 82.45%	IAA3
			Rcomp18272_c1_seq1	1.32e-29		same
GCYC (CYCLOIDEA)	R. auriculatum	GenBank KP794058.1	Acomp16496_c0_seq1 Acomp16496_c1_seq1 Acomp16496_c2_seq1	-	0.986	CYC-like 10th with 81.9%, TCP12-like for upper ranks.	CYC.2
			Rcomp22685_c0_seq1	-		TCP12-like 1st with 70.7%, CYC-like with 67.0%

## Sheet: Table S3
S3 Table. Gene primers information
#	Candidate gene	Forward primer	Reverse primer	Annealing temperature (°C)
1	NAC29.1	118F	538R	49
		CAAGGTCCCTGTCACAATTA	AGGTTTATCAGCTCCTGTTG
2	NAC29.2	360F	680R	48
		AGGAAAACTTCATCCAAGCA	ACATTGGTGAACCTAGTACG
3	NAC54.B	1172F	2147R	49
		ATCATCCACAACTGGTCATC	TAGATTGTCCTCTGGAACCA
4	C3H37	623F	1484R	49
		GTAGATGGACATTTGTCGGA	CCATATTTGCATCCTCCAGA
5	DIV (antma)	471F	756R	48
		ACGCACAGAAGTACTTCATT	TAGAAGGAAGCAGATGCATC
6	ERECT	628F	746R	52.2 for A, 50.7 for R
		AGCCAACTTGAGATCCTTAA	CCGAAACATTCATAATCTGCA
7	EXS	173F	567R	48
		ACTCAATAAGGTGCAAACCC	GTTGTTGAATGCCAAGCTAA
8	PER53	35F	312R	49
		ATGCATTTAGAGGAGAGCAG	TCCCACAACTCGAAATATTGT
9	U73C6	354F	1048R	49
		CCTTGTATTTCGCCAATGAG	TGGAAGAGAGAATGTCAACC
10	GRXC7.1	17F	666R	52
		CCTCCCTCTTTGTTTCTTCT	ACAAATTCAGATGCACTCTT
11	GRXC7.2	273F	851R	52
		AGTTAAAGCCATAGTGCTCC	AAATCCAAGAATCCTCGGAC
12	PTL	684F	1366R	49
		AAGGAGGCTAATCAAAAGGG	TCTCTAGCTTCAATCCATGC
13	DEFA	6F	672R	51
		CTCGTGGTAAGATCCAGATC	GAATGTGGTAAGGTCCGATC
14	GLOB	24F	1196R	52
		TAACAGTTGGCTTGGCAATA	AGCTCAATCTGCATGTTGT
15	DIV.1	917F	1539R	50
		CTCTCCTTTGCTCTCTGTTT	GCAATTGACACAAGCAAGAA
16	DIV.2A	41F	735R	50
		GACAAGATTCCAAACAAGCA	GTTTAATGTTGCAGCCATGA
17	MYB16	412F	1102R	50
		TTAGGCAACAGTCTTAGGTG	TGTTAATGTTGCTGTTGTCG
18	NAC29.3	374F	878R	50
		TCAAGTTCCCACAAATGAGT	GCCCTGTTTCCATTATTCCT
19	PHAN	213F	791R	50
		AAGCCTGGGATTAAGAAAGG	TCTGCAGCATTCTACAAGTT
20	RAD.H	24F	439R	50
		TCCCACCTCTTTTACACATC	GTCCTGTAGTTAGGGAATGG
25	CINCINNATA (AM)	317F	906R	49 for A, 54 for R
		GGCAGTAAAGCAAACAATCA	CGTGAATGAGCTGAGTTAGA
26	CIN1	253F	841R	49
		ATAGAAGACGGTGACAACTG	GCATTTGCTGAATCTTACCC
27	CIN2A	618F	1219R	51
		AGCTTTCTTGAAAACCAACG	GGCCGGAAAGATAGACATAG
28	CYC1C	678F	1180R	50
		TTAGCTTTACCCCACAATCC	ACCAGACAATTTACACCGAA
29	CYC1D	25F	507R	54
		ATATTTTGCTGTGACGGTCT	TTAACCCTTGTCTGGTCTTT

## Sheet: Table S4
S4 Table. GenBank accession numbers
Marker name	Gene name submitted	Submission ID	Accession Number	release date
EXS	Putative Polygalacturonase inhibitor	2136488	A: MH685645	2019-03-31
			R: MH685646	2019-03-31
CIN1	Putative TCP transcription factor CIN1	2139763	A: MH724273	2019-04-13
			R: MH724274	2019-04-13
CIN2A	Putative TCP transcription factor CIN2A gene, partial CDS	2139790	A : MH724275	2019-04-13
			R : MH724276	2019-04-13
GRXC7.1	putative GRXC7.1 gene, partial CDS	2139794	A : MH724277	2019-04-13
			R : MH724278	2019-04-13
PTL	Putative PTL gene, partial CDS	2140514	A: MH735128	2019-04-01
			R: MH735129	2019-04-01
DIV.2	putative DIV.2 gene, partial CDS	2141221	A: MH735130	2019-04-01
			R: MH735131	2019-04-01
NAC29.1	Putative NAC29.1 gene, partial CDS	2141229	A: MH735132	2019-04-01
			R: MH735133	2019-04-01
NAC29.3	putative NAC29.3 gene, partial CDS	2141234	A: MH735134	2019-04-01
			R: MH735135	2019-04-01
NAC54.A	putative NAC domain-containing protein 54 (NAC54) gene, partial CDS	2141721	A: MH748580	2019-04-01
			R: MH748581	2019-04-01
U73C6	putative UGT73C6 gene, partial CDS	2141722	A: MH748582	2019-04-01
			R: MH748583	2019-04-01
GLOBOSA	putative GLOBOSA (GLO) gene, partial CDS	2141727	A: MH748584	2019-04-01
			R: MH748585	2019-04-01
PER53 (47)	putative peroxidase 47-like (PER47) gene, partial CDS	2142354	A: MH748586	2019-04-01
			R: MH748587	2019-04-01
DIV_ANTMA	putative DIVARICATA-like (DIV) gene, partial CDS	2142366	A: MH748588	2019-04-01
			R: MH748589	2019-04-01
CYC1D	putative TCP transcription factor CYC1D gene, partial CDS	2142664	A: MH769749	2019-04-24
			R: MH769750	2019-04-24
MYB16 (106)	putative MYB-related transcription factor (MYB106) gene, partial CDS	2142686	A: MH769751	2019-04-24
			R: MH769752	2019-04-24
DIV.1	putative transcription factor DIV1, partial CDS	2145742	A: MH809503	2019-04-01
			R: MH809504	2019-04-01
CIN	putative TCP transcription factor CINCINNATA gene, partial mRNA	2292317	A: MN840616
			R: MN840617
HUA1	putative HUA1 gene, partial mRNA	2293816	A: MN840618
			R: MN840619
IAA3	putative IAA3-like gene, partial mRNA	2293834	A: MN840620
			R: MN840621
CYC.2	putative TCP transcription factor CYCLOIDEA-like gene (CYC.2), partial mRNA	2293836	A: MN840622
			R: MN840623
CYC1C	putative TCP transcription factor CYC1C gene, partial mRNA	2293840	A: MN840624
			R: MN840625
DEF	putative DEFICIENS-like gene, partial mRNA	2293842	A: MN840626
			R: MN840627
CUC1	putative CUC1-like gene, partial mRNA	2293843	A:MN840628
			R: MN840629
CUC2	putative CUC2-like gene, partial mRNA	2293844	A: MN840630
			R: MN840631
JAG	putative JAGGED-like gene, partial mRNA	2293846	A: MN840632
			R: MN840633
PHAN	putative PHANTASTICA-like gene (PHAN), partial mRNA	2293847	A: MN840634
			R: MN840635
ER	putative ERECTA-like gene (ER), partial mRNA	2293849	A: MN840636
			R: MN840637
NAC29.2	putative NAC29.2 gene, partial mRNA	2293850	A: MN840638
			R: MN840639
GRXC7.2	putative GRXC7.2 gene, partial mRNA	2293852	A: MN840640
			R: MN840641
RAD.2	putative RADIALIS-like gene (RAD.2), partial mRNA	2293854	A: MN840642
			R: MN840643
*A = Rhytidophyllum auriculatum; R = Rhytidophyllum rupincola

## Sheet: Table S5
S5 Table. Markers corresponding to candidate genes, steps completed for each marker, and number of candidates left after each step.
Candidate gene	Marker	Sequencing	Genotyping
CIN1	CIN1	✔	✔
CIN2A	CIN2A	✔	✘
CIN	CIN	✔	✔
CUC1	CUC1		✘
CUC2	CUC2		✘
CYC.2	CYC.2.A		✔
	CYC.2.B		✔
CYC1C	CYC1C.A	✘	✘
	CYC1C.B		✘
CYC1D	CYC1D	✔	✔
DEF	DEF	✘	✔
DIV	DIV.A	✔	✘
	DIV.B		✘
DIV1	DIV1	✔	✔
DIV.2	DIV.2	✔	✘
ER	ERECT	✘	✔
EXS	EXS	✔	✔
GLOB	GLOB	✔	✔
GRXC7.1	GRXC7.1	✔	✔
GRXC7.2	GRXC7.2	✔	✔
HUA1	HUA1	✔	✔
IAA3	IAA3		✔
JAG	JAG		✔
MYB16	MYB16	✔	✔
NAC29.1	NAC29.1	✔	✔
NAC29.3	NAC29.3	✔	✔
NAC54	NAC54.A	✔	✔
	NAC54.B		✔
PER53	PER53.A	✔	✔
	PER53.B		✘
PHAN	PHAN.A	✔	✘
	PHAN.B		✔
PTL	PTL	✔	✔
RAD.2	RAD.2		✔
29	35	20	22
Note: ✔: successfully completed; ✘: unsuccessfully completed; Blank: not executed. The numbers at the bottom of each column represents the total number of genes or of ✔ at each step.

## Sheet: Table S6
S6 Table. Segregation patterns results, listed by linkage group.
	chr	missing	AA	AB	BB	not.BB	not.AA	P.value
RAD.2	lg1	4	54	90	28	0	0	0.0163051
PTL	lg3	4	38	106	28	0	0	0.00533985
PHAN	lg3	4	42	97	33	0	0	0.15291
CYCLOIDEA	lg16	29	35	88	24	0	0	0.0251305	*From Alexandre et al., 2015
GRXC7.1	lg16	5	43	96	32	0	0	0.135732
PER53	lg16	4	42	94	36	0	0	0.385394
GLOB	lg15	4	37	108	27	0	0	0.00201064
RADIALIS	lg15	3	57	88	28	0	0	0.00754188
IAA3	lg15	4	37	93	42	0	0	0.489135
ERECT	lg6	7	25	93	51	0	0	0.0077891
DIV.1	lg11	4	38	89	45	0	0	0.677372
NAC29.1	lg11	7	41	88	40	0	0	0.859944
DEF	lg2	4	56	88	28	0	0	0.0100052
CYC1D	lg4	4	46	95	31	0	0	0.105399
NAC54	lg4	4	37	90	45	0	0	0.572273
CYC 2	lg12	4	45	83	44	0	0	0.895418
CIN	lg5	4	59	111	2	0	0	4.36686e-12
JAG	lg5	4	54	113	5	0	0	1.80364e-10
GRXC7.2	lg5	4	67	91	14	0	0	6.04111e-08
MYB16	lg5	4	58	103	11	0	0	9.18152e-08
NAC29.3	lg5	4	58	103	11	0	0	9.18152e-08
EXS	lg7	5	29	100	42	0	0	0.0318293
CIN1	lg7	8	31	98	39	0	0	0.0662523
HUA1	lg13	5	52	89	30	0	0	0.0511146

## Sheet: Table S7
S7 Table. Linkage groups information
Linkage group	Number of markers	Size (cM)	Average distance between markers (cM)
LG1	13	16.8	1.68
LG2	25	102.4	4.88
LG3	24	73.9	3.7
LG4	28	101.9	4.08
LG5	16	81.4	5.81
LG6	38	97.7	3.26
LG7	62	169.7	3.26
LG8	7	22.5	3.75
LG9	47	161.7	4.26
LG10	13	68.1	5.68
LG11	50	135.3	3.15
LG12	41	137.7	3.72
LG13	35	108.9	3.4
LG14	59	190.4	3.66
LG15	83	176.2	2.67
LG16	48	127.9	3.12
TOTAL	589	1772.5	3.75

## Sheet: Table S8
S8 Table. Results for the conserved domains comparisons
gene	domains	start*	end*	SNP?
RAD.3	SANT	295	426	1, Synonymous
GLOB	MADS_MEF2_like	142	326	2, S
	(intron in the middle)	481	532
DEFA	MADS_MEF2_like	5	242	0
	K-box	243	510	1, S
C3H37	zinc finger	725	796	0
MYB16	Myb_DNA_binding+SANT	358	501	1, S
NAC29.3	NAM superfamily (A)	53	166	2, S
	NAM superfamily (B)	482	559
JAGGED	zf C2H2	617	693	1, S
	(intron)	1111	1114
*In respective nucleotide sequences. See Table S4 for accession numbers.
